# Supplementary material for: Preparation of Nanocomposites for Antibacterial Orthodontic Invisible Appliance Based on Piezoelectric Catalysis
Source: Sensors (Basel). 2023 Jun 5;23(11):5336. doi: 10.3390/s23115336 (PMC10256112; doi:10.3390/s23115336)
Supplement: Supplementary file 1 [file sensors-23-05336-s001.zip]

Archive with 1 entries (1 files):
- sensors-2382319-supplementary.pdf
